# Supplementary material for: Unraveling the Role of JMJD1B in Genome Stability and the Malignancy of Melanomas
Source: Int J Mol Sci. 2024 Oct 4;25(19):10689. doi: 10.3390/ijms251910689 (PMC11476393; doi:10.3390/ijms251910689)
Supplement: Supplementary file 1 [file ijms-25-10689-s001.zip]

Archive with 1 entries (1 files):
- ijms-3216203-supplementary materials.pdf
